# Supplementary material for: Serological Biomarkers at Hospital Admission and Hospitalization Treatments Are Not Related to Sensitization-Associated Symptoms in Patients with Post-COVID Pain
Source: Pathogens. 2023 Oct 12;12(10):1235. doi: 10.3390/pathogens12101235 (PMC10610051; doi:10.3390/pathogens12101235)
Supplement: Supplementary file 1 [file pathogens-12-01235-s001.zip]

Archive with 1 entries (1 files):
- pathogens-2628446-supplementary.pdf
